# Supplementary material for: Biventricular unloading and rhythm control leading to biventricular recovery: a case report
Source: Eur Heart J Case Rep. 2025 Oct 21;9(11):ytaf536. doi: 10.1093/ehjcr/ytaf536 (PMC12604617; doi:10.1093/ehjcr/ytaf536)
Supplement: ytaf536_Supplementary_Data [file ytaf536_supplementary_data.zip]

Archive with 2 entries (2 files):
- TTE at admission.mp4
- TTE pre discharge.mp4
